# Supplementary material for: Biological Prior Knowledge-Embedded Deep Neural Network for Plant Genomic Prediction
Source: Genes (Basel). 2025 Mar 31;16(4):411. doi: 10.3390/genes16040411 (PMC12027452; doi:10.3390/genes16040411)
Supplement: Supplementary file 1 [file genes-16-00411-s001.zip]

Archive with 2 entries (2 files):
- Additional file S1.pdf
- Additional file S2.xlsx
