# Supplementary material for: Biological Prior Knowledge-Embedded Deep Neural Network for Plant Genomic Prediction
Source: Genes (Basel). 2025 Mar 31;16(4):411. doi: 10.3390/genes16040411 (PMC12027452; doi:10.3390/genes16040411)
Supplement: Supplementary file 1 [file genes-16-00411-s001.zip › Additional file S2.xlsx]

## Sheet: Sheet1
Table S4. The results of feature selection experiment
Millet(PCC)
	Methods	TSLL	TSLW	MSH	MSW	MSPL	MSPD	FNL	MSPW	PGW	MSSN	SGN
ALL	iADE	0.559	0.478167	0.360567	0.665509	0.591654	0.668815	0.545281	0.326449	0.321177	0.380567	0.394146
0.2	iADE	0.538637	0.447644	0.351991	0.659153	0.569274	0.662779	0.545658	0.299535	0.298169	0.387993	0.391669
0.1	iADE	0.528868	0.402352	0.380078	0.654789	0.570829	0.652307	0.544467	0.30321	0.312041	0.331742	0.385746
0.05	iADE	0.522524	0.384119	0.366102	0.63463	0.563025	0.625465	0.548119	0.248836	0.302911	0.341055	0.384882
Maize(PCC)
	Methods	CW	DTA	DTS	DTT	ED	EH	EL	ELL	ELW	ERN	EW	KNPE	KNPR	KWPE	LBT	PH	TBN	TL
ALL	iADE	0.852081	0.947978	0.946405	0.948181	0.840344	0.941101	0.830535	0.914355	0.887215	0.914125	0.804682	0.84746	0.705189	0.778222	0.683028	0.941258	0.926797	0.924104
0.2	iADE	0.84778	0.950167	0.947333	0.949382	0.854328	0.941934	0.82444	0.910006	0.890213	0.913316	0.801352	0.849078	0.700876	0.771332	0.672039	0.942141	0.921834	0.92157
0.1	iADE	0.845915	0.949676	0.948116	0.948845	0.852539	0.939088	0.816071	0.909949	0.884982	0.911271	0.80017	0.847831	0.694285	0.772169	0.663926	0.939839	0.923852	0.918523
0.05	iADE	0.845033	0.948226	0.945902	0.947726	0.844577	0.938467	0.801043	0.912121	0.879425	0.911111	0.796572	0.845708	0.688756	0.771456	0.661127	0.940385	0.920896	0.919301
Soy(PCC)
	Methods	HT	R8	YLD
ALL	iADE	0.47591	0.481455	0.661805
0.2	iADE	0.443362	0.46715	0.662125
0.1	iADE	0.429595	0.457661	0.654583
0.05	iADE	0.40429	0.43297	0.642415
Spruce(PCC)
	Methods	DBH	DE	HT
ALL	iADE	0.286075	0.432922	0.346765
0.2	iADE	0.258317	0.413792	0.328064
0.1	iADE	0.243467	0.398903	0.322855
0.05	iADE	0.23492	0.393557	0.29054
